# Supplementary material for: Direct Gamete Sequencing Reveals No Evidence for Segregation Distortion in House Mouse Hybrids
Source: PLoS One. 2015 Jun 29;10(6):e0131933. doi: 10.1371/journal.pone.0131933 (PMC4487504; doi:10.1371/journal.pone.0131933)
Supplement: S1 Table — (TXT) [file pone.0131933.s001.txt]

Chr	Start	End
1	3240000	3250000
1	3620000	3630000
1	3640000	3650000
1	3920000	3930000
1	4000000	4010000
1	4230000	4240000
1	4470000	4480000
1	4590000	4600000
1	4600000	4610000
1	4650000	4660000
1	4670000	4680000
1	4850000	4860000
1	5230000	5240000
1	6220000	6230000
1	6840000	6850000
1	7020000	7030000
1	7270000	7280000
1	7380000	7390000
1	7550000	7560000
1	7630000	7640000
1	7940000	7950000
1	8040000	8050000
1	8150000	8160000
1	8180000	8190000
1	8430000	8440000
1	9130000	9140000
1	9400000	9410000
1	9430000	9440000
1	9470000	9480000
1	9550000	9560000
1	9630000	9640000
1	10590000	10600000
1	10680000	10690000
1	11110000	11120000
1	11170000	11180000
1	11230000	11240000
1	11300000	11310000
1	11330000	11340000
1	11380000	11390000
1	11520000	11530000
1	11560000	11570000
1	12010000	12020000
1	12620000	12630000
1	12650000	12660000
1	13000000	13010000
1	13070000	13080000
1	13310000	13320000
1	13320000	13330000
1	13380000	13390000
1	13440000	13450000
1	13520000	13530000
1	13630000	13640000
1	13640000	13650000
1	14020000	14030000
1	14110000	14120000
1	14240000	14250000
1	14430000	14440000
1	14850000	14860000
1	14940000	14950000
1	15050000	15060000
1	15330000	15340000
1	15370000	15380000
1	15650000	15660000
1	15800000	15810000
1	15920000	15930000
1	15980000	15990000
1	16220000	16230000
1	16240000	16250000
1	16680000	16690000
1	16700000	16710000
1	17140000	17150000
1	17190000	17200000
1	17580000	17590000
1	17670000	17680000
1	17680000	17690000
1	17730000	17740000
1	17780000	17790000
1	17790000	17800000
1	17830000	17840000
1	17880000	17890000
1	18050000	18060000
1	18170000	18180000
1	18220000	18230000
1	18340000	18350000
1	18470000	18480000
1	18780000	18790000
1	19280000	19290000
1	19430000	19440000
1	19890000	19900000
1	19930000	19940000
1	20350000	20360000
1	20360000	20370000
1	20560000	20570000
1	20790000	20800000
1	20810000	20820000
1	20820000	20830000
1	20850000	20860000
1	20940000	20950000
1	20970000	20980000
1	21000000	21010000
1	21070000	21080000
1	21170000	21180000
1	21190000	21200000
1	21220000	21230000
1	21260000	21270000
1	21310000	21320000
1	21320000	21330000
1	21380000	21390000
1	21640000	21650000
1	21710000	21720000
1	21730000	21740000
1	21900000	21910000
1	21970000	21980000
1	21990000	22000000
1	22050000	22060000
1	22190000	22200000
1	22230000	22240000
1	22270000	22280000
1	22340000	22350000
1	22520000	22530000
1	22550000	22560000
1	22680000	22690000
1	22800000	22810000
1	23520000	23530000
1	23610000	23620000
1	23710000	23720000
1	23840000	23850000
1	23860000	23870000
1	23870000	23880000
1	23960000	23970000
1	24080000	24090000
1	24150000	24160000
1	24300000	24310000
1	24340000	24350000
1	24460000	24470000
1	24600000	24610000
1	24630000	24640000
1	24640000	24650000
1	24750000	24760000
1	24950000	24960000
1	25080000	25090000
1	25680000	25690000
1	25700000	25710000
1	26350000	26360000
1	26760000	26770000
1	26800000	26810000
1	26830000	26840000
1	26980000	26990000
1	30150000	30160000
1	31290000	31300000
1	32780000	32790000
1	32940000	32950000
1	33040000	33050000
1	33740000	33750000
1	33790000	33800000
1	33840000	33850000
1	33880000	33890000
1	33890000	33900000
1	33940000	33950000
1	34110000	34120000
1	34190000	34200000
1	34290000	34300000
1	34370000	34380000
1	34410000	34420000
1	34450000	34460000
1	34470000	34480000
1	34510000	34520000
1	34650000	34660000
1	34660000	34670000
1	34710000	34720000
1	34760000	34770000
1	34770000	34780000
1	34820000	34830000
1	34870000	34880000
1	35170000	35180000
1	35190000	35200000
1	35210000	35220000
1	35290000	35300000
1	35320000	35330000
1	35380000	35390000
1	35460000	35470000
1	35500000	35510000
1	35700000	35710000
1	35710000	35720000
1	35720000	35730000
1	35750000	35760000
1	35840000	35850000
1	35850000	35860000
1	35980000	35990000
1	35990000	36000000
1	36000000	36010000
1	36150000	36160000
1	36160000	36170000
1	36410000	36420000
1	36560000	36570000
1	36570000	36580000
1	36610000	36620000
1	36810000	36820000
1	36820000	36830000
1	36840000	36850000
1	37130000	37140000
1	37190000	37200000
1	37390000	37400000
1	37710000	37720000
1	38260000	38270000
1	38380000	38390000
1	38580000	38590000
1	38590000	38600000
1	38730000	38740000
1	38870000	38880000
1	38930000	38940000
1	38990000	39000000
1	39000000	39010000
1	39060000	39070000
1	39510000	39520000
1	39580000	39590000
1	39600000	39610000
1	39690000	39700000
1	39700000	39710000
1	39710000	39720000
1	39740000	39750000
1	39770000	39780000
1	39780000	39790000
1	39810000	39820000
1	39830000	39840000
1	39840000	39850000
1	39960000	39970000
1	40070000	40080000
1	40130000	40140000
1	40140000	40150000
1	40200000	40210000
1	40300000	40310000
1	40430000	40440000
1	40440000	40450000
1	40490000	40500000
1	40600000	40610000
1	40620000	40630000
1	40660000	40670000
1	40700000	40710000
1	40780000	40790000
1	40840000	40850000
1	40850000	40860000
1	40890000	40900000
1	41030000	41040000
1	41800000	41810000
1	42290000	42300000
1	42380000	42390000
1	42440000	42450000
1	42500000	42510000
1	42590000	42600000
1	42640000	42650000
1	42810000	42820000
1	42830000	42840000
1	42940000	42950000
1	43010000	43020000
1	43140000	43150000
1	43150000	43160000
1	43180000	43190000
1	43200000	43210000
1	43210000	43220000
1	43250000	43260000
1	43330000	43340000
1	43370000	43380000
1	43490000	43500000
1	43520000	43530000
1	43650000	43660000
1	43770000	43780000
1	43870000	43880000
1	43970000	43980000
1	44090000	44100000
1	44280000	44290000
1	44330000	44340000
1	44630000	44640000
1	44750000	44760000
1	44760000	44770000
1	44780000	44790000
1	45070000	45080000
1	45080000	45090000
1	45710000	45720000
1	46060000	46070000
1	46990000	47000000
1	47010000	47020000
1	47080000	47090000
1	47270000	47280000
1	47530000	47540000
1	47640000	47650000
1	47730000	47740000
1	47920000	47930000
1	48090000	48100000
1	48140000	48150000
1	48240000	48250000
1	48380000	48390000
1	48920000	48930000
1	49940000	49950000
1	50000000	50010000
1	50130000	50140000
1	50460000	50470000
1	50590000	50600000
1	50600000	50610000
1	50650000	50660000
1	50860000	50870000
1	51060000	51070000
1	51270000	51280000
1	51300000	51310000
1	51530000	51540000
1	51590000	51600000
1	51670000	51680000
1	51830000	51840000
1	51850000	51860000
1	51940000	51950000
1	51960000	51970000
1	52100000	52110000
1	52200000	52210000
1	52230000	52240000
1	52420000	52430000
1	52630000	52640000
1	52710000	52720000
1	52850000	52860000
1	52980000	52990000
1	53090000	53100000
1	53260000	53270000
1	53340000	53350000
1	53420000	53430000
1	53450000	53460000
1	53470000	53480000
1	53930000	53940000
1	54040000	54050000
1	54060000	54070000
1	54080000	54090000
1	54130000	54140000
1	54160000	54170000
1	54200000	54210000
1	54410000	54420000
1	54690000	54700000
1	54730000	54740000
1	54820000	54830000
1	54920000	54930000
1	54940000	54950000
1	54950000	54960000
1	54990000	55000000
1	55080000	55090000
1	55230000	55240000
1	55260000	55270000
1	55270000	55280000
1	55560000	55570000
1	55750000	55760000
1	56090000	56100000
1	56200000	56210000
1	56510000	56520000
1	56610000	56620000
1	56700000	56710000
1	56840000	56850000
1	57200000	57210000
1	57320000	57330000
1	57440000	57450000
1	57500000	57510000
1	57520000	57530000
1	57900000	57910000
1	57960000	57970000
1	58120000	58130000
1	58170000	58180000
1	58190000	58200000
1	58410000	58420000
1	58450000	58460000
1	58590000	58600000
1	58750000	58760000
1	58920000	58930000
1	58960000	58970000
1	59020000	59030000
1	59220000	59230000
1	59410000	59420000
1	59510000	59520000
1	59560000	59570000
1	60190000	60200000
1	60990000	61000000
1	61040000	61050000
1	61490000	61500000
1	61500000	61510000
1	61610000	61620000
1	62020000	62030000
1	62620000	62630000
1	62720000	62730000
1	63500000	63510000
1	63810000	63820000
1	64000000	64010000
1	64300000	64310000
1	64360000	64370000
1	64560000	64570000
1	64840000	64850000
1	64850000	64860000
1	65020000	65030000
1	65060000	65070000
1	65220000	65230000
1	65470000	65480000
1	65640000	65650000
1	65900000	65910000
1	66250000	66260000
1	66360000	66370000
1	66390000	66400000
1	66530000	66540000
1	66620000	66630000
1	66750000	66760000
1	66930000	66940000
1	67050000	67060000
1	67060000	67070000
1	67070000	67080000
1	67730000	67740000
1	67930000	67940000
1	68090000	68100000
1	68120000	68130000
1	68160000	68170000
1	69250000	69260000
1	69280000	69290000
1	69430000	69440000
1	69660000	69670000
1	69850000	69860000
1	70100000	70110000
1	70140000	70150000
1	70530000	70540000
1	70540000	70550000
1	70570000	70580000
1	70810000	70820000
1	71220000	71230000
1	71390000	71400000
1	71520000	71530000
1	71820000	71830000
1	71830000	71840000
1	71920000	71930000
1	71960000	71970000
1	71980000	71990000
1	72230000	72240000
1	72250000	72260000
1	72260000	72270000
1	72300000	72310000
1	72490000	72500000
1	72510000	72520000
1	72570000	72580000
1	72650000	72660000
1	72660000	72670000
1	73080000	73090000
1	73110000	73120000
1	73550000	73560000
1	73570000	73580000
1	73980000	73990000
1	73990000	74000000
1	74050000	74060000
1	74070000	74080000
1	74120000	74130000
1	74130000	74140000
1	74140000	74150000
1	74210000	74220000
1	74270000	74280000
1	74350000	74360000
1	74390000	74400000
1	74400000	74410000
1	74460000	74470000
1	74800000	74810000
1	74840000	74850000
1	74870000	74880000
1	74930000	74940000
1	74980000	74990000
1	75050000	75060000
1	75070000	75080000
1	75180000	75190000
1	75190000	75200000
1	75390000	75400000
1	75430000	75440000
1	75600000	75610000
1	75620000	75630000
1	75770000	75780000
1	75810000	75820000
1	75830000	75840000
1	75910000	75920000
1	76090000	76100000
1	76110000	76120000
1	76180000	76190000
1	76190000	76200000
1	76500000	76510000
1	76920000	76930000
1	77250000	77260000
1	78540000	78550000
1	78700000	78710000
1	78720000	78730000
1	78780000	78790000
1	79070000	79080000
1	79340000	79350000
1	79360000	79370000
1	79440000	79450000
1	79640000	79650000
1	79660000	79670000
1	79720000	79730000
1	79750000	79760000
1	80000000	80010000
1	80190000	80200000
1	80830000	80840000
1	81370000	81380000
1	82290000	82300000
1	82440000	82450000
1	82450000	82460000
1	82550000	82560000
1	82620000	82630000
1	82660000	82670000
1	82670000	82680000
1	82820000	82830000
1	83120000	83130000
1	83300000	83310000
1	83490000	83500000
1	83670000	83680000
1	83790000	83800000
1	83800000	83810000
1	84070000	84080000
1	84100000	84110000
1	84120000	84130000
1	84150000	84160000
1	84430000	84440000
1	84660000	84670000
1	84670000	84680000
1	85100000	85110000
1	85120000	85130000
1	85130000	85140000
1	85200000	85210000
1	87370000	87380000
1	87520000	87530000
1	87530000	87540000
1	87550000	87560000
1	88430000	88440000
1	88610000	88620000
1	88800000	88810000
1	89200000	89210000
1	89390000	89400000
1	89400000	89410000
1	89410000	89420000
1	89470000	89480000
1	89520000	89530000
1	89540000	89550000
1	89610000	89620000
1	89960000	89970000
1	89980000	89990000
1	90040000	90050000
1	90050000	90060000
1	90120000	90130000
1	90130000	90140000
1	90160000	90170000
1	90170000	90180000
1	90180000	90190000
1	90190000	90200000
1	90200000	90210000
1	90210000	90220000
1	90220000	90230000
1	90240000	90250000
1	90250000	90260000
1	90270000	90280000
1	90280000	90290000
1	90290000	90300000
1	90320000	90330000
1	90330000	90340000
1	90630000	90640000
1	90900000	90910000
1	91040000	91050000
1	91060000	91070000
1	91160000	91170000
1	91170000	91180000
1	91310000	91320000
1	91410000	91420000
1	91440000	91450000
1	91450000	91460000
1	91830000	91840000
1	91950000	91960000
1	91980000	91990000
1	91990000	92000000
1	92140000	92150000
1	92210000	92220000
1	92230000	92240000
1	92270000	92280000
1	92280000	92290000
1	92320000	92330000
1	92500000	92510000
1	92580000	92590000
1	92700000	92710000
1	92740000	92750000
1	92800000	92810000
1	92820000	92830000
1	92870000	92880000
1	92890000	92900000
1	93010000	93020000
1	93020000	93030000
1	93110000	93120000
1	93190000	93200000
1	93220000	93230000
1	93250000	93260000
1	93260000	93270000
1	93340000	93350000
1	93350000	93360000
1	93500000	93510000
1	93560000	93570000
1	93620000	93630000
1	93780000	93790000
1	93810000	93820000
1	93850000	93860000
1	93880000	93890000
1	94140000	94150000
1	94290000	94300000
1	94340000	94350000
1	94350000	94360000
1	94380000	94390000
1	94400000	94410000
1	94410000	94420000
1	94420000	94430000
1	94490000	94500000
1	94500000	94510000
1	94510000	94520000
1	94520000	94530000
1	94540000	94550000
1	94570000	94580000
1	94640000	94650000
1	94660000	94670000
1	94720000	94730000
1	94790000	94800000
1	94820000	94830000
1	94840000	94850000
1	94850000	94860000
1	94930000	94940000
1	94940000	94950000
1	95030000	95040000
1	95040000	95050000
1	95070000	95080000
1	95110000	95120000
1	95120000	95130000
1	95440000	95450000
1	95940000	95950000
1	96460000	96470000
1	96530000	96540000
1	96770000	96780000
1	97360000	97370000
1	97570000	97580000
1	97600000	97610000
1	97620000	97630000
1	97680000	97690000
1	97800000	97810000
1	97820000	97830000
1	97840000	97850000
1	98210000	98220000
1	98460000	98470000
1	98480000	98490000
1	98550000	98560000
1	98680000	98690000
1	99170000	99180000
1	99790000	99800000
1	99890000	99900000
1	99940000	99950000
1	99970000	99980000
1	100630000	100640000
1	100780000	100790000
1	100930000	100940000
1	101200000	101210000
1	101400000	101410000
1	101430000	101440000
1	101490000	101500000
1	101580000	101590000
1	101600000	101610000
1	101720000	101730000
1	101810000	101820000
1	101930000	101940000
1	102080000	102090000
1	102170000	102180000
1	102330000	102340000
1	102400000	102410000
1	103300000	103310000
1	103340000	103350000
1	103980000	103990000
1	104050000	104060000
1	104180000	104190000
1	104650000	104660000
1	104860000	104870000
1	104960000	104970000
1	104990000	105000000
1	105010000	105020000
1	105170000	105180000
1	105230000	105240000
1	105260000	105270000
1	105580000	105590000
1	105610000	105620000
1	105760000	105770000
1	105790000	105800000
1	106240000	106250000
1	106560000	106570000
1	106640000	106650000
1	106790000	106800000
1	107120000	107130000
1	107200000	107210000
1	107230000	107240000
1	107240000	107250000
1	107880000	107890000
1	107920000	107930000
1	108300000	108310000
1	108390000	108400000
1	108490000	108500000
1	108530000	108540000
1	108570000	108580000
1	108600000	108610000
1	108740000	108750000
1	108850000	108860000
1	109260000	109270000
1	109340000	109350000
1	109470000	109480000
1	109510000	109520000
1	109720000	109730000
1	109890000	109900000
1	110360000	110370000
1	110420000	110430000
1	110450000	110460000
1	110580000	110590000
1	111210000	111220000
1	111500000	111510000
1	111890000	111900000
1	111910000	111920000
1	111980000	111990000
1	112290000	112300000
1	112650000	112660000
1	112700000	112710000
1	112820000	112830000
1	113000000	113010000
1	113010000	113020000
1	113030000	113040000
1	113050000	113060000
1	113060000	113070000
1	113070000	113080000
1	113110000	113120000
1	113440000	113450000
1	114040000	114050000
1	114060000	114070000
1	114070000	114080000
1	114260000	114270000
1	114340000	114350000
1	114400000	114410000
1	114540000	114550000
1	115040000	115050000
1	115090000	115100000
1	115170000	115180000
1	115210000	115220000
1	115270000	115280000
1	115440000	115450000
1	115590000	115600000
1	115750000	115760000
1	115760000	115770000
1	116270000	116280000
1	116440000	116450000
1	116630000	116640000
1	116700000	116710000
1	116790000	116800000
1	117400000	117410000
1	117420000	117430000
1	117920000	117930000
1	117940000	117950000
1	117950000	117960000
1	118010000	118020000
1	118020000	118030000
1	118030000	118040000
1	118300000	118310000
1	118330000	118340000
1	119220000	119230000
1	119460000	119470000
1	120270000	120280000
1	120550000	120560000
1	120590000	120600000
1	120660000	120670000
1	120710000	120720000
1	120730000	120740000
1	120750000	120760000
1	120780000	120790000
1	120850000	120860000
1	120860000	120870000
1	120930000	120940000
1	120940000	120950000
1	120990000	121000000
1	121000000	121010000
1	121010000	121020000
1	121150000	121160000
1	121200000	121210000
1	121210000	121220000
1	121780000	121790000
1	121790000	121800000
1	121930000	121940000
1	121960000	121970000
1	122030000	122040000
1	122140000	122150000
1	122150000	122160000
1	122170000	122180000
1	122190000	122200000
1	122270000	122280000
1	122330000	122340000
1	122410000	122420000
1	122510000	122520000
1	122620000	122630000
1	122650000	122660000
1	122660000	122670000
1	122670000	122680000
1	122680000	122690000
1	122740000	122750000
1	122750000	122760000
1	122760000	122770000
1	123050000	123060000
1	123340000	123350000
1	123350000	123360000
1	123360000	123370000
1	123420000	123430000
1	123460000	123470000
1	123520000	123530000
1	123620000	123630000
1	123770000	123780000
1	123780000	123790000
1	123920000	123930000
1	124010000	124020000
1	124030000	124040000
1	124150000	124160000
1	124190000	124200000
1	124300000	124310000
1	124660000	124670000
1	124750000	124760000
1	124980000	124990000
1	125030000	125040000
1	125050000	125060000
1	125090000	125100000
1	125180000	125190000
1	125700000	125710000
1	126250000	126260000
1	126350000	126360000
1	126360000	126370000
1	126410000	126420000
1	126520000	126530000
1	126960000	126970000
1	127070000	127080000
1	127130000	127140000
1	127170000	127180000
1	127390000	127400000
1	127400000	127410000
1	127560000	127570000
1	127700000	127710000
1	127740000	127750000
1	127800000	127810000
1	127810000	127820000
1	128030000	128040000
1	128100000	128110000
1	128150000	128160000
1	128170000	128180000
1	128180000	128190000
1	128250000	128260000
1	128320000	128330000
1	128480000	128490000
1	128590000	128600000
1	128740000	128750000
1	128780000	128790000
1	128940000	128950000
1	129200000	129210000
1	129260000	129270000
1	129290000	129300000
1	129330000	129340000
1	129340000	129350000
1	129410000	129420000
1	129440000	129450000
1	129660000	129670000
1	129820000	129830000
1	129880000	129890000
1	130160000	130170000
1	130260000	130270000
1	130270000	130280000
1	130490000	130500000
1	130510000	130520000
1	130550000	130560000
1	130560000	130570000
1	130650000	130660000
1	130680000	130690000
1	130700000	130710000
1	130740000	130750000
1	130840000	130850000
1	131170000	131180000
1	131480000	131490000
1	131970000	131980000
1	131980000	131990000
1	132080000	132090000
1	132240000	132250000
1	132260000	132270000
1	132420000	132430000
1	132620000	132630000
1	132660000	132670000
1	132970000	132980000
1	133040000	133050000
1	133100000	133110000
1	133120000	133130000
1	133180000	133190000
1	133390000	133400000
1	133530000	133540000
1	133680000	133690000
1	133710000	133720000
1	133800000	133810000
1	133870000	133880000
1	133890000	133900000
1	133940000	133950000
1	134020000	134030000
1	134120000	134130000
1	134240000	134250000
1	134510000	134520000
1	134520000	134530000
1	134560000	134570000
1	134590000	134600000
1	134600000	134610000
1	134630000	134640000
1	134730000	134740000
1	134830000	134840000
1	134890000	134900000
1	134930000	134940000
1	134950000	134960000
1	135010000	135020000
1	135020000	135030000
1	135050000	135060000
1	135140000	135150000
1	135200000	135210000
1	135220000	135230000
1	135260000	135270000
1	135270000	135280000
1	135280000	135290000
1	135290000	135300000
1	135300000	135310000
1	135320000	135330000
1	135540000	135550000
1	135770000	135780000
1	135800000	135810000
1	135810000	135820000
1	135820000	135830000
1	135830000	135840000
1	135850000	135860000
1	135860000	135870000
1	135940000	135950000
1	135950000	135960000
1	136030000	136040000
1	136060000	136070000
1	136080000	136090000
1	136120000	136130000
1	136160000	136170000
1	136190000	136200000
1	136250000	136260000
1	136290000	136300000
1	136600000	136610000
1	136610000	136620000
1	136620000	136630000
1	136800000	136810000
1	137240000	137250000
1	137250000	137260000
1	137360000	137370000
1	137490000	137500000
1	137540000	137550000
1	137780000	137790000
1	137790000	137800000
1	137820000	137830000
1	137860000	137870000
1	137870000	137880000
1	137880000	137890000
1	137910000	137920000
1	137930000	137940000
1	137950000	137960000
1	138150000	138160000
1	138160000	138170000
1	138210000	138220000
1	138260000	138270000
1	138310000	138320000
1	138340000	138350000
1	138430000	138440000
1	138480000	138490000
1	138510000	138520000
1	138770000	138780000
1	138800000	138810000
1	138810000	138820000
1	139080000	139090000
1	139110000	139120000
1	139230000	139240000
1	139280000	139290000
1	139420000	139430000
1	139450000	139460000
1	139660000	139670000
1	139700000	139710000
1	139860000	139870000
1	140060000	140070000
1	140190000	140200000
1	140230000	140240000
1	140480000	140490000
1	140610000	140620000
1	140650000	140660000
1	140680000	140690000
1	140850000	140860000
1	141120000	141130000
1	141180000	141190000
1	141310000	141320000
1	141650000	141660000
1	141880000	141890000
1	141920000	141930000
1	141930000	141940000
1	141950000	141960000
1	141980000	141990000
1	142010000	142020000
1	142290000	142300000
1	142400000	142410000
1	142490000	142500000
1	142540000	142550000
1	142940000	142950000
1	143090000	143100000
1	143340000	143350000
1	143620000	143630000
1	143670000	143680000
1	145470000	145480000
1	145680000	145690000
1	146590000	146600000
1	146840000	146850000
1	147330000	147340000
1	147780000	147790000
1	147900000	147910000
1	148840000	148850000
1	149030000	149040000
1	149450000	149460000
1	149620000	149630000
1	149680000	149690000
1	150170000	150180000
1	150440000	150450000
1	150560000	150570000
1	150710000	150720000
1	150790000	150800000
1	150840000	150850000
1	151220000	151230000
1	151520000	151530000
1	151570000	151580000
1	151590000	151600000
1	151850000	151860000
1	152580000	152590000
1	152600000	152610000
1	152640000	152650000
1	152650000	152660000
1	152680000	152690000
1	152700000	152710000
1	152740000	152750000
1	152810000	152820000
1	152860000	152870000
1	153000000	153010000
1	153280000	153290000
1	153420000	153430000
1	153650000	153660000
1	153700000	153710000
1	153740000	153750000
1	153760000	153770000
1	153770000	153780000
1	153780000	153790000
1	153820000	153830000
1	153850000	153860000
1	154060000	154070000
1	154120000	154130000
1	154140000	154150000
1	154370000	154380000
1	154490000	154500000
1	154510000	154520000
1	154630000	154640000
1	154670000	154680000
1	154690000	154700000
1	154770000	154780000
1	154820000	154830000
1	155000000	155010000
1	155120000	155130000
1	155130000	155140000
1	155180000	155190000
1	155260000	155270000
1	155280000	155290000
1	155510000	155520000
1	155560000	155570000
1	155580000	155590000
1	155610000	155620000
1	155640000	155650000
1	155890000	155900000
1	155900000	155910000
1	156180000	156190000
1	156260000	156270000
1	156330000	156340000
1	156360000	156370000
1	156430000	156440000
1	156500000	156510000
1	156690000	156700000
1	156740000	156750000
1	157030000	157040000
1	157300000	157310000
1	157610000	157620000
1	157650000	157660000
1	157710000	157720000
1	157770000	157780000
1	158120000	158130000
1	158170000	158180000
1	158220000	158230000
1	158370000	158380000
1	158600000	158610000
1	158870000	158880000
1	158970000	158980000
1	159000000	159010000
1	159020000	159030000
1	159470000	159480000
1	159490000	159500000
1	159520000	159530000
1	159600000	159610000
1	159740000	159750000
1	159790000	159800000
1	160170000	160180000
1	160410000	160420000
1	160570000	160580000
1	160740000	160750000
1	160870000	160880000
1	161290000	161300000
1	161360000	161370000
1	161530000	161540000
1	161600000	161610000
1	161650000	161660000
1	161690000	161700000
1	162020000	162030000
1	163180000	163190000
1	163990000	164000000
1	164100000	164110000
1	164240000	164250000
1	164260000	164270000
1	164300000	164310000
1	164330000	164340000
1	164370000	164380000
1	164410000	164420000
1	164630000	164640000
1	164820000	164830000
1	165300000	165310000
1	165460000	165470000
1	165600000	165610000
1	165610000	165620000
1	165640000	165650000
1	165740000	165750000
1	165890000	165900000
1	166350000	166360000
1	166370000	166380000
1	166390000	166400000
1	166510000	166520000
1	166540000	166550000
1	166620000	166630000
1	166820000	166830000
1	166950000	166960000
1	166990000	167000000
1	167000000	167010000
1	167020000	167030000
1	167030000	167040000
1	167100000	167110000
1	167150000	167160000
1	167240000	167250000
1	167490000	167500000
1	167620000	167630000
1	167660000	167670000
1	167750000	167760000
1	168070000	168080000
1	168240000	168250000
1	168270000	168280000
1	168280000	168290000
1	168390000	168400000
1	168580000	168590000
1	168760000	168770000
1	168840000	168850000
1	168980000	168990000
1	169200000	169210000
1	169240000	169250000
1	169620000	169630000
1	169790000	169800000
1	169800000	169810000
1	170120000	170130000
1	170170000	170180000
1	170240000	170250000
1	170360000	170370000
1	170630000	170640000
1	170640000	170650000
1	170870000	170880000
1	170880000	170890000
1	171600000	171610000
1	171610000	171620000
1	171660000	171670000
1	171820000	171830000
1	171840000	171850000
1	171860000	171870000
1	171900000	171910000
1	171920000	171930000
1	171960000	171970000
1	172120000	172130000
1	172350000	172360000
1	172390000	172400000
1	172420000	172430000
1	172500000	172510000
1	172620000	172630000
1	172810000	172820000
1	172930000	172940000
1	173010000	173020000
1	173020000	173030000
1	173080000	173090000
1	173140000	173150000
1	173170000	173180000
1	173190000	173200000
1	173260000	173270000
1	173310000	173320000
1	173410000	173420000
1	173430000	173440000
1	173450000	173460000
1	173460000	173470000
1	173470000	173480000
1	173480000	173490000
1	173490000	173500000
1	173500000	173510000
1	173510000	173520000
1	173520000	173530000
1	173530000	173540000
1	173960000	173970000
1	174290000	174300000
1	174390000	174400000
1	174690000	174700000
1	174840000	174850000
1	175030000	175040000
1	175230000	175240000
1	175340000	175350000
1	175850000	175860000
1	175880000	175890000
1	175910000	175920000
1	175990000	176000000
1	176090000	176100000
1	176110000	176120000
1	176360000	176370000
1	176370000	176380000
1	176520000	176530000
1	176900000	176910000
1	177010000	177020000
1	177070000	177080000
1	177210000	177220000
1	177310000	177320000
1	177320000	177330000
1	177390000	177400000
1	177560000	177570000
1	177590000	177600000
1	177600000	177610000
1	177620000	177630000
1	177670000	177680000
1	177930000	177940000
1	177940000	177950000
1	178040000	178050000
1	178070000	178080000
1	178180000	178190000
1	178510000	178520000
1	178540000	178550000
1	178660000	178670000
1	178770000	178780000
1	178780000	178790000
1	178810000	178820000
1	178900000	178910000
1	179070000	179080000
1	179300000	179310000
1	179320000	179330000
1	179450000	179460000
1	179550000	179560000
1	179810000	179820000
1	179830000	179840000
1	179850000	179860000
1	179890000	179900000
1	179900000	179910000
1	179910000	179920000
1	179920000	179930000
1	179930000	179940000
1	179940000	179950000
1	180250000	180260000
1	180270000	180280000
1	180440000	180450000
1	180460000	180470000
1	180500000	180510000
1	180560000	180570000
1	180570000	180580000
1	180600000	180610000
1	180780000	180790000
1	180840000	180850000
1	180910000	180920000
1	180920000	180930000
1	180940000	180950000
1	180990000	181000000
1	181010000	181020000
1	181040000	181050000
1	181070000	181080000
1	181160000	181170000
1	181280000	181290000
1	181310000	181320000
1	181380000	181390000
1	181440000	181450000
1	181480000	181490000
1	181550000	181560000
1	181750000	181760000
1	181790000	181800000
1	182070000	182080000
1	182120000	182130000
1	182140000	182150000
1	182220000	182230000
1	182300000	182310000
1	182320000	182330000
1	182350000	182360000
1	182360000	182370000
1	182400000	182410000
1	182460000	182470000
1	182540000	182550000
1	182580000	182590000
1	182690000	182700000
1	182820000	182830000
1	182840000	182850000
1	182880000	182890000
1	182890000	182900000
1	182920000	182930000
1	182950000	182960000
1	183280000	183290000
1	183340000	183350000
1	183360000	183370000
1	183420000	183430000
1	183430000	183440000
1	183480000	183490000
1	183820000	183830000
1	183940000	183950000
1	184050000	184060000
1	184060000	184070000
1	184220000	184230000
1	184250000	184260000
1	184320000	184330000
1	184400000	184410000
1	184420000	184430000
1	184440000	184450000
1	184460000	184470000
1	184470000	184480000
1	184520000	184530000
1	184530000	184540000
1	184560000	184570000
1	184570000	184580000
1	184600000	184610000
1	184700000	184710000
1	184720000	184730000
1	184800000	184810000
1	184820000	184830000
1	184860000	184870000
1	184890000	184900000
1	184900000	184910000
1	185340000	185350000
1	185590000	185600000
1	185690000	185700000
1	185740000	185750000
1	185750000	185760000
1	185770000	185780000
1	186120000	186130000
1	186250000	186260000
1	186280000	186290000
1	186370000	186380000
1	186610000	186620000
1	186620000	186630000
1	186660000	186670000
1	186740000	186750000
1	186820000	186830000
1	186900000	186910000
1	186950000	186960000
1	186980000	186990000
1	187040000	187050000
1	187170000	187180000
1	187180000	187190000
1	187190000	187200000
1	187230000	187240000
1	187240000	187250000
1	187310000	187320000
1	187440000	187450000
1	187480000	187490000
1	187510000	187520000
1	187520000	187530000
1	187540000	187550000
1	187640000	187650000
1	187650000	187660000
1	187730000	187740000
1	187740000	187750000
1	187830000	187840000
1	187840000	187850000
1	187870000	187880000
1	188240000	188250000
1	188260000	188270000
1	188400000	188410000
1	188410000	188420000
1	188660000	188670000
1	188730000	188740000
1	188780000	188790000
1	188800000	188810000
1	188840000	188850000
1	188880000	188890000
1	188930000	188940000
1	189080000	189090000
1	189090000	189100000
1	189120000	189130000
1	189150000	189160000
1	189160000	189170000
1	189170000	189180000
1	189250000	189260000
1	189400000	189410000
1	189440000	189450000
1	189490000	189500000
1	189570000	189580000
1	189590000	189600000
1	189730000	189740000
1	190000000	190010000
1	190030000	190040000
1	190080000	190090000
1	190110000	190120000
1	190130000	190140000
1	190290000	190300000
1	190320000	190330000
1	190430000	190440000
1	190530000	190540000
1	190550000	190560000
1	190560000	190570000
1	190670000	190680000
1	190710000	190720000
1	190750000	190760000
1	190790000	190800000
1	190820000	190830000
1	190860000	190870000
1	190910000	190920000
1	191010000	191020000
1	191070000	191080000
1	191100000	191110000
1	191120000	191130000
1	191170000	191180000
1	191190000	191200000
1	191310000	191320000
1	191350000	191360000
1	191400000	191410000
1	191440000	191450000
1	191470000	191480000
1	191480000	191490000
1	191610000	191620000
1	191640000	191650000
1	191680000	191690000
1	191690000	191700000
1	191720000	191730000
1	191770000	191780000
1	191810000	191820000
1	191850000	191860000
1	192020000	192030000
1	192320000	192330000
1	192330000	192340000
1	192370000	192380000
1	192400000	192410000
1	192510000	192520000
1	192540000	192550000
1	192550000	192560000
1	192590000	192600000
1	192690000	192700000
1	192700000	192710000
1	192710000	192720000
1	192720000	192730000
1	192730000	192740000
1	192800000	192810000
1	192810000	192820000
1	192840000	192850000
1	192850000	192860000
1	192890000	192900000
1	192920000	192930000
1	193080000	193090000
1	193120000	193130000
1	193130000	193140000
1	193160000	193170000
1	193170000	193180000
1	193180000	193190000
1	193240000	193250000
1	193300000	193310000
1	193330000	193340000
1	193500000	193510000
1	193610000	193620000
1	193640000	193650000
1	193680000	193690000
1	193690000	193700000
1	193710000	193720000
1	194080000	194090000
1	194120000	194130000
1	194200000	194210000
1	194220000	194230000
1	194250000	194260000
1	194260000	194270000
1	194280000	194290000
1	194350000	194360000
1	194360000	194370000
1	194430000	194440000
1	194460000	194470000
1	194530000	194540000
1	194580000	194590000
1	194750000	194760000
1	194930000	194940000
1	194980000	194990000
1	195060000	195070000
1	195120000	195130000
1	195150000	195160000
1	195160000	195170000
1	195170000	195180000
1	195190000	195200000
1	195200000	195210000
1	195360000	195370000
1	195420000	195430000
1	195580000	195590000
1	195660000	195670000
1	196410000	196420000
1	196620000	196630000
2	3130000	3140000
2	3380000	3390000
2	3640000	3650000
2	3650000	3660000
2	3710000	3720000
2	3720000	3730000
2	3730000	3740000
2	3830000	3840000
2	3850000	3860000
2	4010000	4020000
2	4060000	4070000
2	4150000	4160000
2	4390000	4400000
2	4400000	4410000
2	4490000	4500000
2	4530000	4540000
2	4830000	4840000
2	4860000	4870000
2	4890000	4900000
2	4920000	4930000
2	4940000	4950000
2	5090000	5100000
2	5170000	5180000
2	5310000	5320000
2	5410000	5420000
2	5440000	5450000
2	5560000	5570000
2	6010000	6020000
2	6070000	6080000
2	6310000	6320000
2	6330000	6340000
2	6400000	6410000
2	6430000	6440000
2	6960000	6970000
2	7410000	7420000
2	7420000	7430000
2	7460000	7470000
2	7470000	7480000
2	7780000	7790000
2	7790000	7800000
2	7880000	7890000
2	8200000	8210000
2	8220000	8230000
2	9080000	9090000
2	9530000	9540000
2	9560000	9570000
2	9710000	9720000
2	9770000	9780000
2	9840000	9850000
2	10160000	10170000
2	10180000	10190000
2	10200000	10210000
2	10400000	10410000
2	10900000	10910000
2	10910000	10920000
2	11180000	11190000
2	11220000	11230000
2	11380000	11390000
2	11460000	11470000
2	11470000	11480000
2	11480000	11490000
2	11510000	11520000
2	11520000	11530000
2	11540000	11550000
2	11600000	11610000
2	11940000	11950000
2	11950000	11960000
2	12000000	12010000
2	12170000	12180000
2	12200000	12210000
2	12250000	12260000
2	12330000	12340000
2	12370000	12380000
2	12850000	12860000
2	13060000	13070000
2	13170000	13180000
2	13220000	13230000
2	13310000	13320000
2	13390000	13400000
2	13500000	13510000
2	13670000	13680000
2	13700000	13710000
2	13930000	13940000
2	14130000	14140000
2	14260000	14270000
2	14820000	14830000
2	14870000	14880000
2	14970000	14980000
2	15090000	15100000
2	15120000	15130000
2	15260000	15270000
2	15780000	15790000
2	16090000	16100000
2	16340000	16350000
2	16380000	16390000
2	16390000	16400000
2	16470000	16480000
2	16960000	16970000
2	17140000	17150000
2	17380000	17390000
2	17710000	17720000
2	17720000	17730000
2	17780000	17790000
2	17820000	17830000
2	17900000	17910000
2	18210000	18220000
2	18810000	18820000
2	18840000	18850000
2	18870000	18880000
2	18880000	18890000
2	19040000	19050000
2	19080000	19090000
2	19090000	19100000
2	19260000	19270000
2	19330000	19340000
2	19370000	19380000
2	19680000	19690000
2	19720000	19730000
2	19770000	19780000
2	19890000	19900000
2	20100000	20110000
2	20140000	20150000
2	20190000	20200000
2	20210000	20220000
2	20520000	20530000
2	20570000	20580000
2	20600000	20610000
2	20650000	20660000
2	20700000	20710000
2	20770000	20780000
2	20980000	20990000
2	21000000	21010000
2	21160000	21170000
2	21380000	21390000
2	21450000	21460000
2	21480000	21490000
2	21580000	21590000
2	21640000	21650000
2	21850000	21860000
2	21960000	21970000
2	22280000	22290000
2	22460000	22470000
2	22610000	22620000
2	23090000	23100000
2	23130000	23140000
2	23840000	23850000
2	24170000	24180000
2	24300000	24310000
2	24470000	24480000
2	24550000	24560000
2	24560000	24570000
2	24570000	24580000
2	24610000	24620000
2	24620000	24630000
2	24670000	24680000
2	24920000	24930000
2	24980000	24990000
2	25090000	25100000
2	25280000	25290000
2	25340000	25350000
2	25370000	25380000
2	25550000	25560000
2	25580000	25590000
2	25630000	25640000
2	25640000	25650000
2	25660000	25670000
2	25720000	25730000
2	25740000	25750000
2	25760000	25770000
2	25880000	25890000
2	25910000	25920000
2	26410000	26420000
2	26460000	26470000
2	26490000	26500000
2	26550000	26560000
2	26720000	26730000
2	26780000	26790000
2	26860000	26870000
2	26890000	26900000
2	26970000	26980000
2	26980000	26990000
2	27010000	27020000
2	27060000	27070000
2	27080000	27090000
2	27090000	27100000
2	27100000	27110000
2	27140000	27150000
2	27160000	27170000
2	27230000	27240000
2	27250000	27260000
2	27260000	27270000
2	27280000	27290000
2	27370000	27380000
2	27450000	27460000
2	27470000	27480000
2	27480000	27490000
2	27500000	27510000
2	27610000	27620000
2	27620000	27630000
2	27630000	27640000
2	27640000	27650000
2	27650000	27660000
2	27700000	27710000
2	27740000	27750000
2	27820000	27830000
2	27870000	27880000
2	27880000	27890000
2	27900000	27910000
2	28000000	28010000
2	28010000	28020000
2	28050000	28060000
2	28080000	28090000
2	28120000	28130000
2	28400000	28410000
2	28470000	28480000
2	28590000	28600000
2	28660000	28670000
2	29230000	29240000
2	29260000	29270000
2	29350000	29360000
2	29380000	29390000
2	29390000	29400000
2	29420000	29430000
2	29430000	29440000
2	29440000	29450000
2	29450000	29460000
2	29600000	29610000
2	29610000	29620000
2	29920000	29930000
2	29990000	30000000
2	30190000	30200000
2	30430000	30440000
2	30720000	30730000
2	30780000	30790000
2	30830000	30840000
2	30910000	30920000
2	31050000	31060000
2	31060000	31070000
2	31090000	31100000
2	31140000	31150000
2	31290000	31300000
2	31310000	31320000
2	31320000	31330000
2	31350000	31360000
2	32830000	32840000
2	33630000	33640000
2	34080000	34090000
2	34270000	34280000
2	34840000	34850000
2	34860000	34870000
2	34870000	34880000
2	35010000	35020000
2	35040000	35050000
2	35160000	35170000
2	35340000	35350000
2	35440000	35450000
2	35470000	35480000
2	35520000	35530000
2	35570000	35580000
2	35590000	35600000
2	35620000	35630000
2	35630000	35640000
2	35680000	35690000
2	35690000	35700000
2	35760000	35770000
2	35770000	35780000
2	35780000	35790000
2	35910000	35920000
2	35940000	35950000
2	36060000	36070000
2	36080000	36090000
2	36300000	36310000
2	36320000	36330000
2	36510000	36520000
2	36660000	36670000
2	36920000	36930000
2	37620000	37630000
2	38260000	38270000
2	38290000	38300000
2	38830000	38840000
2	41020000	41030000
2	47170000	47180000
2	47230000	47240000
2	47330000	47340000
2	47370000	47380000
2	47390000	47400000
2	47570000	47580000
2	47580000	47590000
2	47820000	47830000
2	48670000	48680000
2	49110000	49120000
2	49220000	49230000
2	49240000	49250000
2	49510000	49520000
2	49590000	49600000
2	49610000	49620000
2	49620000	49630000
2	49690000	49700000
2	49750000	49760000
2	49780000	49790000
2	49840000	49850000
2	50010000	50020000
2	50160000	50170000
2	50330000	50340000
2	50360000	50370000
2	50540000	50550000
2	50580000	50590000
2	50910000	50920000
2	51160000	51170000
2	51550000	51560000
2	52050000	52060000
2	52210000	52220000
2	52250000	52260000
2	52270000	52280000
2	52290000	52300000
2	52320000	52330000
2	52390000	52400000
2	52470000	52480000
2	52880000	52890000
2	52950000	52960000
2	53020000	53030000
2	53400000	53410000
2	53750000	53760000
2	54060000	54070000
2	54640000	54650000
2	54700000	54710000
2	54710000	54720000
2	55570000	55580000
2	55600000	55610000
2	55720000	55730000
2	56160000	56170000
2	57220000	57230000
2	57450000	57460000
2	57840000	57850000
2	57850000	57860000
2	58060000	58070000
2	58480000	58490000
2	58620000	58630000
2	58710000	58720000
2	58840000	58850000
2	59040000	59050000
2	59180000	59190000
2	59400000	59410000
2	59500000	59510000
2	59840000	59850000
2	59930000	59940000
2	60320000	60330000
2	60650000	60660000
2	60720000	60730000
2	60870000	60880000
2	60930000	60940000
2	61090000	61100000
2	61250000	61260000
2	61380000	61390000
2	61450000	61460000
2	61460000	61470000
2	61720000	61730000
2	62520000	62530000
2	62620000	62630000
2	62640000	62650000
2	62820000	62830000
2	62870000	62880000
2	63840000	63850000
2	64510000	64520000
2	64740000	64750000
2	65010000	65020000
2	65030000	65040000
2	65090000	65100000
2	65100000	65110000
2	65110000	65120000
2	65270000	65280000
2	65290000	65300000
2	65320000	65330000
2	65840000	65850000
2	65860000	65870000
2	66060000	66070000
2	66080000	66090000
2	66130000	66140000
2	66370000	66380000
2	66640000	66650000
2	66770000	66780000
2	66890000	66900000
2	67480000	67490000
2	67520000	67530000
2	67730000	67740000
2	67940000	67950000
2	68170000	68180000
2	68220000	68230000
2	68240000	68250000
2	68270000	68280000
2	68670000	68680000
2	68690000	68700000
2	68860000	68870000
2	68960000	68970000
2	69270000	69280000
2	69390000	69400000
2	69510000	69520000
2	69570000	69580000
2	69700000	69710000
2	69740000	69750000
2	69920000	69930000
2	70020000	70030000
2	70140000	70150000
2	70150000	70160000
2	70400000	70410000
2	70460000	70470000
2	70570000	70580000
2	70650000	70660000
2	70810000	70820000
2	71050000	71060000
2	71130000	71140000
2	71180000	71190000
2	71300000	71310000
2	71510000	71520000
2	71570000	71580000
2	71610000	71620000
2	71670000	71680000
2	71790000	71800000
2	71910000	71920000
2	71980000	71990000
2	72030000	72040000
2	72040000	72050000
2	72080000	72090000
2	72210000	72220000
2	72270000	72280000
2	72630000	72640000
2	72880000	72890000
2	73160000	73170000
2	73250000	73260000
2	73260000	73270000
2	73360000	73370000
2	74360000	74370000
2	74440000	74450000
2	74660000	74670000
2	74780000	74790000
2	74920000	74930000
2	74930000	74940000
2	75020000	75030000
2	75400000	75410000
2	75430000	75440000
2	75620000	75630000
2	75910000	75920000
2	76020000	76030000
2	76050000	76060000
2	76120000	76130000
2	76150000	76160000
2	76180000	76190000
2	76220000	76230000
2	76250000	76260000
2	76340000	76350000
2	76380000	76390000
2	76680000	76690000
2	76850000	76860000
2	76890000	76900000
2	76960000	76970000
2	77270000	77280000
2	77290000	77300000
2	77350000	77360000
2	77360000	77370000
2	77440000	77450000
2	77720000	77730000
2	77730000	77740000
2	77740000	77750000
2	77750000	77760000
2	77760000	77770000
2	77780000	77790000
2	77790000	77800000
2	77860000	77870000
2	78600000	78610000
2	79400000	79410000
2	79520000	79530000
2	79590000	79600000
2	79650000	79660000
2	79870000	79880000
2	79880000	79890000
2	81150000	81160000
2	82040000	82050000
2	83080000	83090000
2	84680000	84690000
2	85020000	85030000
2	85280000	85290000
2	85460000	85470000
2	85890000	85900000
2	86310000	86320000
2	87670000	87680000
2	89390000	89400000
2	90410000	90420000
2	90680000	90690000
2	90960000	90970000
2	91010000	91020000
2	91510000	91520000
2	91520000	91530000
2	91870000	91880000
2	91920000	91930000
2	91950000	91960000
[truncated: 16,912 more rows]
