# Supplementary material for: Direct Gamete Sequencing Reveals No Evidence for Segregation Distortion in House Mouse Hybrids
Source: PLoS One. 2015 Jun 29;10(6):e0131933. doi: 10.1371/journal.pone.0131933 (PMC4487504; doi:10.1371/journal.pone.0131933)
Supplement: S2 Table — (TXT) [file pone.0131933.s002.txt]

Library	Tissue	Total_Aligned	mt_cast	mt_wsb	x_cast	x_wsb	y_cast	y_wsb		
CW10L	L	789925	1.14E-05	0.011412476	0.000432952	0.021074153	2.53E-05	5.32E-05		
CW10S	S	4259992	7.04E-07	1.29E-05	0.000429109	0.020788771	2.86E-05	5.73E-05		
CW11L	L	1302650	7.68E-07	0.00812037	0.000438337	0.019941657	3.61E-05	5.22E-05		
CW11S	S	4340869	4.61E-07	1.80E-05	0.000446685	0.020838454	2.74E-05	5.37E-05		
CW11T	T	1323452	3.02E-06	0.001351768	0.000402735	0.021148481	2.57E-05	5.74E-05		
CW3L	L	216397	1.85E-05	0.019394908	0.000471356	0.020374589	2.77E-05	4.62E-05		
CW3S	S	2171209	0	6.77E-05	0.000450901	0.020999821	3.32E-05	5.62E-05		
CW4L	L	2578641	3.49E-06	0.003710869	0.000432011	0.020379727	3.22E-05	4.61E-05		
CW4S	S	3506512	2.85E-07	2.62E-05	0.000442035	0.020684372	2.97E-05	4.45E-05		
CW5L	L	506048	1.98E-05	0.023313994	0.000464383	0.020322183	2.96E-05	5.14E-05		
CW5S	S	3651884	5.48E-07	5.18E-05	0.00041239	0.020785436	3.29E-05	5.26E-05		
CW7L	L	1563351	8.32E-06	0.009392644	0.000400422	0.020257127	4.09E-05	4.93E-05		
CW7S	S	1762177	1.70E-06	2.33E-05	0.000426745	0.020969517	3.12E-05	5.45E-05		
CW7T	T	3030603	1.32E-06	0.001159835	0.000434897	0.020952266	3.00E-05	4.72E-05		
CW8L	L	2497562	5.21E-06	0.007538952	0.000397187	0.019781291	3.56E-05	4.32E-05		
CW8S	S	3533909	0	2.89E-05	0.000424459	0.020766239	2.97E-05	5.60E-05
CW8T	T	3494677	5.72E-07	0.001303983	0.000448396	0.021141868	2.80E-05	5.52E-05
CW9L	L	819902	9.76E-06	0.012592968	0.000398828	0.020463421	2.68E-05	5.00E-05
CW9S	S	3643365	2.74E-07	4.67E-05	0.000450957	0.021106038	3.21E-05	4.94E-05
CW9T	T	2177073	1.84E-06	0.001190589	0.000408346	0.020692462	3.40E-05	5.47E-05
WC1L	L	2068510	0.010179791	3.53E-05	0.019690018	0.000540002	2.08E-05	3.43E-05
WC1S	S	1549522	0.000192317	2.58E-06	0.020488254	0.000622773	2.07E-05	2.90E-05
WC2L	L	1219086	0.009977147	2.87E-05	0.019550713	0.000489711	2.05E-05	2.95E-05
WC2S	S	1820514	0.000222465	0	0.020462902	0.000607521	2.36E-05	3.52E-05
WC3L	L	278081	0.019206634	9.35E-05	0.019638163	0.00050345	3.24E-05	2.88E-05
WC3S	S	709204	0.000256626	0	0.02055685	0.000564013	2.40E-05	3.67E-05
WC3T	T	4020369	0.000775551	9.95E-07	0.019778781	0.00051836	2.41E-05	3.16E-05
WC4L	L	999550	0.013323996	8.20E-05	0.020116052	0.000626282	1.80E-05	3.60E-05
WC4S	S	2024248	6.13E-05	4.94E-07	0.020647174	0.000533037	2.17E-05	3.85E-05
WC4T	T	1609726	0.00150274	3.73E-06	0.02003695	0.000531146	1.99E-05	2.48E-05
WC5L	L	1277781	0.023531419	6.89E-05	0.018957083	0.000502434	1.80E-05	3.76E-05
WC5S	S	3178918	3.55E-05	0	0.020197124	0.000531627	2.45E-05	3.46E-05
WC7L	L	281190	0.043849355	0.000106689	0.017952274	0.000444539	1.78E-05	5.69E-05
WC7S	S	2195967	5.60E-05	4.55E-07	0.020216606	0.000544179	3.01E-05	3.32E-05
WC7T	T	2775322	0.001130319	4.68E-06	0.020162705	0.00050913	2.38E-05	2.63E-05
WC8L	L	1924417	0.014270296	4.26E-05	0.019235956	0.000515481	2.39E-05	3.12E-05
WC8S	S	2600197	9.46E-05	7.69E-07	0.020052711	0.000546497	2.92E-05	3.50E-05
WC8T	T	3226947	0.000818111	1.55E-06	0.01976946	0.000515038	2.39E-05	3.13E-05
WC9L	L	1616820	0.017384124	4.70E-05	0.018880271	0.000522012	2.54E-05	3.22E-05
WC9S	S	3965923	5.27E-05	2.52E-07	0.020207906	0.000547666	2.45E-05	3.61E-05
