# Supplementary material for: Direct Gamete Sequencing Reveals No Evidence for Segregation Distortion in House Mouse Hybrids
Source: PLoS One. 2015 Jun 29;10(6):e0131933. doi: 10.1371/journal.pone.0131933 (PMC4487504; doi:10.1371/journal.pone.0131933)
Supplement: S3 Table — (TXT) [file pone.0131933.s003.txt]

mapq	reads_aligned_correctly reads_aligned_incorrectly	proprotion_aligned_incorrectly
0	1636676	362828	0.181459001832454
1	1368445	6845	0.00497713209577616
2	1368220	6765	0.0049200536733128
3	1368115	6718	0.0048864116587251
4	1350344	2611	0.00192984984718634
5	1350099	2456	0.00181582264676852
6	1349884	2367	0.00175041467893165
7	1349664	2311	0.00170935113445145
8	1349473	2275	0.00168300600407768
9	1349337	2237	0.00165510730452051
10	1336708	1928	0.00144027203810446
11	1336396	1624	0.00121373372595327
12	1335929	1422	0.00106329602325792
13	1335452	1344	0.00100538900475465
14	1334943	1261	0.000943718174769721
15	1334456	1217	0.000911151157506366
16	1321858	1075	0.000812588392609452
17	1321253	1037	0.000784245513465276
18	1320678	1003	0.000758882060043233
19	1320116	971	0.000735000798584802
20	1319409	939	0.000711176144471003
21	1318584	903	0.000684356875058261
22	1302793	803	0.000615988389040776
23	1301529	773	0.000593564319182494
24	1300787	755	0.000580081165263972
25	1298340	725	0.000558093705857675
26	1296451	697	0.000537332671368263
27	1296386	697	0.000537359598421998
28	971659	115	0.000118340272532502
29	971555	107	0.00011012059749172
30	971471	105	0.000108071833804046
31	971303	103	0.000106031875446518
32	971101	101	0.000103994843503205
33	971034	99	0.000101942782296555
34	949494	92	9.68843264327823e-05
35	949398	86	9.05755125942091e-05
36	949277	86	9.05870567949246e-05
37	949067	84	8.85001438127337e-05
38	948846	80	8.43058362822812e-05
39	948753	80	8.43140995306867e-05
40	921805	76	8.24401414065373e-05
41	728041	25	3.433754632135e-05
42	722314	23	3.18410935615924e-05
43	717506	22	3.06608243859473e-05
44	710018	18	2.5350827281997e-05
45	572796	15	2.61866479519423e-05
46	493079	12	2.43362786990637e-05
47	485797	12	2.47010656451404e-05
48	476401	12	2.51882295403358e-05
49	471959	12	2.54252909606734e-05
50	471654	11	2.332163717893e-05
51	471572	11	2.33256924019738e-05
52	464960	10	2.15067638772394e-05
53	450323	8	1.77647108460221e-05
54	442467	8	1.80801175207639e-05
55	365068	7	1.91741422995275e-05
56	302940	6	1.98055098928522e-05
57	282328	6	2.12514256164684e-05
58	268548	5	1.86182988088012e-05
59	260393	5	1.92013763546571e-05
60	246114	4	1.62523667509081e-05
