# Supplementary material for: Direct Gamete Sequencing Reveals No Evidence for Segregation Distortion in House Mouse Hybrids
Source: PLoS One. 2015 Jun 29;10(6):e0131933. doi: 10.1371/journal.pone.0131933 (PMC4487504; doi:10.1371/journal.pone.0131933)
Supplement: S1 Text — (TXT) [file pone.0131933.s004.txt]

	Based on the alignment properties of simulated reads from each genome, we selected an ad hoc mapping quality cutoff of q20 (Supplemental Table S3). This implies an error rate of less than 0.008 for either genome. Although undoubtedly our simulation does not account for all sources of error that are present in real data, it is reasonable to suppose that a q20 cutoff will reduce the error due to er…
	Libraries appear to be very high quality. Notably, the rate of putative PCR-duplicates is quite low, and the relative representation of individuals varies little. Reference bias is a property wherein those reads that contain reference alleles are more likely to align to the genome. Consistent with this, we observe a slight skew in all libraries towards WSB alleles on average. Although some method…
	Prior to downstream analyses, we excluded the possibility of contamination or mislabeling of samples or individuals. First, we checked that alleles aligned to the X chromosome, Y chromosome, and mtDNA are consistent with the expected parentage of the cross. That is, we checked that for all CW males the vast majority of their Y-aligned reads attributed to the CAST/EiJ consensus Y chromosome sequen…
